# Supplementary material for: Radio telemetry of butterflies: practical insights and critical tag-weight thresholds
Source: Mov Ecol. 2025 Dec 9;13:86. doi: 10.1186/s40462-025-00615-9 (PMC12690926; doi:10.1186/s40462-025-00615-9)
Supplement: Supplementary file 3 — Supplementary Material 3 [file 40462_2025_615_MOESM3_ESM.csv]

species	flight_cat	tag_to_body_weight_ratio	tag_placement	fell_off	location	flight_capacity_total	distance_m	observation_days
Caligo_memnon	1	5.562687205819426	abdomen_ventral	NO	biosphaere_potsdam	NA	NA	1
Caligo_memnon	1	6.111894687353081	abdomen_ventral	NO	biosphaere_potsdam	NA	NA	1
Caligo_memnon	1	6.413418845584608	abdomen_ventral	NO	biosphaere_potsdam	NA	NA	1
Caligo_memnon	1	7.076755579749593	abdomen_ventral	NO	biosphaere_potsdam	NA	NA	1
Caligo_memnon	0	7.154650522839846	abdomen_ventral	NO	biosphaere_potsdam	NA	NA	1
Archaeoprepona_demophoon	1	7.562536358347876	thorax_dorsal	YES	costa_rica_el_zota	5	NA	1
Caligo_oedipus	1	8	abdomen_dorsal	NO	costa_rica_el_zota	5	529	6
Caligo_memnon	1	8.191556395715187	abdomen_ventral	NO	biosphaere_potsdam	NA	NA	1
Caligo_memnon	1	8.191556395715187	abdomen_ventral	NO	biosphaere_potsdam	NA	NA	1
Caligo_memnon	1	8.984105044920526	abdomen_ventral	NO	biosphaere_potsdam	NA	NA	1
Caligo_memnon	1	9.046624913013222	abdomen_ventral	NO	biosphaere_potsdam	NA	NA	1
Caligo_memnon	1	9.651076466221232	abdomen_ventral	NO	biosphaere_potsdam	NA	NA	1
Caligo_memnon	1	10.1010101010101	abdomen_ventral	NO	biosphaere_potsdam	NA	NA	1
Caligo_oedipus	1	10.13250194855807	thorax_dorsal	YES	costa_rica_el_zota	5	50	1
Archaeoprepona_demophoon	1	10.284810126582281	thorax_dorsal	YES	costa_rica_el_zota	5	706	4
Caligo_memnon	1	10.50929668552951	abdomen_ventral	NO	biosphaere_potsdam	NA	NA	1
Historis_odius	1	10.56051990251828	thorax_dorsal	YES	costa_rica_el_zota	5	291	3
Caligo_memnon	1	10.59494702526487	abdomen_ventral	NO	biosphaere_potsdam	NA	NA	1
Caligo_memnon	1	10.68200493015612	abdomen_ventral	NO	biosphaere_potsdam	NA	NA	1
Archaeoprepona_demophoon	1	11.01694915254237	thorax_dorsal	NO	costa_rica_el_zota	5	288	5
Caligo_memnon	1	11.43359718557608	abdomen_ventral	NO	biosphaere_potsdam	NA	NA	1
Caligo_memnon	1	11.53504880212955	abdomen_ventral	NO	biosphaere_potsdam	NA	NA	1
Caligo_memnon	1	11.74345076784101	abdomen_ventral	NO	biosphaere_potsdam	NA	NA	1
Morpho_helenor	1	11.85050136736554	abdomen_dorsal	NO	biosphaere_potsdam	NA	NA	1
Caligo_memnon	1	12.07056638811514	abdomen_ventral	NO	biosphaere_potsdam	NA	NA	1
Caligo_memnon	1	12.07056638811514	abdomen_ventral	NO	biosphaere_potsdam	NA	NA	1
Morpho_helenor	1	12.53616200578592	abdomen_dorsal	NO	biosphaere_potsdam	NA	NA	1
Caligo_memnon	1	13.03911735205617	abdomen_ventral	NO	biosphaere_potsdam	NA	NA	1
Historis_odius	0	13.19796954314721	thorax_dorsal	YES	costa_rica_el_zota	4	70	1
Morpho_helenor	1	13.23828920570265	abdomen_dorsal	NO	costa_rica_butterfly_house	5	NA	2
Caligo_memnon	1	13.44364012409514	abdomen_ventral	NO	biosphaere_potsdam	NA	NA	1
Caligo_oedipus	1	13.49948078920042	thorax_dorsal	YES	costa_rica_el_zota	5	20	2
Caligo_memnon	1	14.17666303162487	abdomen_ventral	NO	biosphaere_potsdam	NA	NA	1
Caligo_memnon	0	14.3329658213892	abdomen_ventral	NO	biosphaere_potsdam	NA	NA	1
Caligo_memnon	1	14.49275362318841	abdomen_ventral	NO	biosphaere_potsdam	NA	NA	1
Caligo_memnon	1	14.63963963963964	abdomen_ventral	YES	biosphaere_potsdam	NA	NA	1
Caligo_memnon	1	14.99423298731257	abdomen_ventral	NO	biosphaere_potsdam	NA	NA	1
Caligo_memnon	1	15.3482880755608	abdomen_ventral	NO	biosphaere_potsdam	NA	NA	1
Morpho_helenor	1	15.49463647199047	thorax_dorsal	YES	costa_rica_el_zota	3	NA	2
Morpho_helenor	1	15.53166069295101	abdomen_dorsal	NO	biosphaere_potsdam	NA	NA	1
Morpho_helenor	1	16.1090458488228	abdomen_dorsal	NO	biosphaere_potsdam	NA	NA	1
Morpho_helenor	1	16.31116687578419	abdomen_dorsal	NO	biosphaere_potsdam	NA	NA	1
Morpho_helenor	1	16.31116687578419	abdomen_dorsal	YES	biosphaere_potsdam	NA	NA	1
Archaeoprepona_demophon	1	16.51842439644219	abdomen_dorsal	NO	biosphaere_potsdam	NA	NA	1
Morpho_helenor	1	16.73101673101673	abdomen_dorsal	YES	biosphaere_potsdam	NA	NA	1
Morpho_helenor	0	17.40294511378849	abdomen_dorsal	NO	biosphaere_potsdam	NA	NA	1
Caligo_oedipus	1	17.78385772913817	abdomen_dorsal	NO	costa_rica_el_zota	5	143	3
Caligo_memnon	0	17.88170563961486	abdomen_ventral	NO	biosphaere_potsdam	NA	NA	1
Morpho_helenor	1	18.13110181311018	abdomen_dorsal	NO	biosphaere_potsdam	NA	NA	1
Morpho_helenor	1	18.38755304101839	abdomen_dorsal	NO	biosphaere_potsdam	NA	NA	1
Morpho_helenor	1	18.38755304101839	abdomen_dorsal	NO	biosphaere_potsdam	NA	NA	1
Caligo_memnon	1	18.65136298421807	abdomen_ventral	NO	biosphaere_potsdam	NA	NA	1
Morpho_helenor	1	18.65136298421807	abdomen_dorsal	NO	biosphaere_potsdam	NA	NA	1
Morpho_helenor	1	18.65136298421807	abdomen_dorsal	NO	biosphaere_potsdam	NA	NA	1
Morpho_helenor	1	18.86792452830189	thorax_dorsal	YES	costa_rica_el_zota	4	NA	1
Morpho_helenor	1	18.92285298398836	abdomen_dorsal	YES	biosphaere_potsdam	NA	NA	1
Morpho_helenor	0	19.11764705882353	abdomen_dorsal	NO	biosphaere_potsdam	NA	NA	1
Morpho_helenor	1	19.7869101978691	abdomen_dorsal	NO	biosphaere_potsdam	NA	NA	1
Morpho_helenor	1	20.09273570324576	abdomen_dorsal	NO	biosphaere_potsdam	NA	NA	1
Morpho_helenor	1	20.09273570324576	abdomen_dorsal	NO	biosphaere_potsdam	NA	NA	1
Papilio_lowii	1	20.40816326530612	NA	NO	biosphaere_potsdam	NA	NA	1
Morpho_helenor	1	20.73365231259969	abdomen_dorsal	NO	biosphaere_potsdam	NA	NA	1
Morpho_helenor	1	20.73365231259969	abdomen_dorsal	NO	biosphaere_potsdam	NA	NA	1
Caligo_memnon	0	20.73365231259969	abdomen_ventral	NO	biosphaere_potsdam	NA	NA	1
Morpho_helenor	1	20.73365231259969	abdomen_dorsal	NO	biosphaere_potsdam	NA	NA	1
Morpho_helenor	1	21.06969205834684	abdomen_dorsal	NO	biosphaere_potsdam	NA	NA	1
Morpho_helenor	1	21.06969205834684	abdomen_dorsal	NO	biosphaere_potsdam	NA	NA	1
Morpho_helenor	1	21.41680395387149	abdomen_dorsal	NO	biosphaere_potsdam	NA	NA	1
Morpho_helenor	0	21.41680395387149	abdomen_dorsal	NO	biosphaere_potsdam	NA	NA	1
Morpho_helenor	1	21.77554438860972	abdomen_dorsal	YES	biosphaere_potsdam	NA	NA	1
Morpho_helenor	1	21.77554438860972	abdomen_dorsal	NO	biosphaere_potsdam	NA	NA	1
Morpho_helenor	1	22.03389830508475	abdomen_dorsal	NO	biosphaere_potsdam	NA	NA	1
Morpho_helenor	1	22.53032928942808	abdomen_dorsal	NO	biosphaere_potsdam	NA	NA	1
Morpho_helenor	1	22.53032928942808	abdomen_dorsal	NO	biosphaere_potsdam	NA	NA	1
Morpho_helenor	1	22.92768959435626	abdomen_dorsal	NO	biosphaere_potsdam	NA	NA	1
Morpho_helenor	0	22.92768959435626	abdomen_dorsal	NO	biosphaere_potsdam	NA	NA	1
Morpho_helenor	0	23.21428571428571	thorax_dorsal	YES	costa_rica_el_zota	4	75	2
Morpho_helenor	1	23.33931777378815	abdomen_dorsal	NO	biosphaere_potsdam	NA	NA	1
Idea_leuconoe	0	23.33931777378815	abdomen_dorsal	NO	biosphaere_potsdam	NA	NA	1
Morpho_helenor	1	23.33931777378815	abdomen_dorsal	NO	biosphaere_potsdam	NA	NA	1
Morpho_helenor	0	23.76599634369286	abdomen_dorsal	NO	biosphaere_potsdam	NA	NA	1
Morpho_helenor	0	23.76599634369286	abdomen_dorsal	NO	biosphaere_potsdam	NA	NA	1
Papilio_sp	0	23.76599634369286	abdomen_dorsal	NO	biosphaere_potsdam	NA	NA	1
Morpho_helenor	1	23.85321100917431	thorax_dorsal	YES	costa_rica_el_zota	4	NA	2
Morpho_helenor	0	25.14506769825919	abdomen_dorsal	YES	biosphaere_potsdam	NA	NA	1
Nymphalis_antiopa	1	27.19665271966528	thorax_dorsal	NO	rammert	4	300	4
Kallima_inachus	0	27.25366876310273	abdomen_dorsal	YES	biosphaere_potsdam	NA	NA	1
Morpho_helenor	0	27.83725910064239	abdomen_dorsal	NO	biosphaere_potsdam	NA	NA	1
Hypolimnas_monteririonis	0	29.082774049217	abdomen_ventral	NO	biosphaere_potsdam	NA	NA	1
Parthenos_sylvia	0	29.54545454545455	abdomen_ventral	NO	biosphaere_potsdam	NA	NA	1
Morpho_helenor	0	31.17505995203839	abdomen_dorsal	NO	biosphaere_potsdam	NA	NA	1
Morpho_helenor	0	32.74559193954662	abdomen_dorsal	NO	biosphaere_potsdam	NA	NA	1
Parthenos_sylvia	0	32.74559193954662	abdomen_ventral	YES	biosphaere_potsdam	NA	NA	1
Parthenos_sylvia	0	32.74559193954662	abdomen_ventral	NO	biosphaere_potsdam	NA	NA	1
Parthenos_sylvia	0	35.42234332425068	abdomen_ventral	NO	biosphaere_potsdam	NA	NA	1
Iphiclides_podalirius	0	36.31284916201118	abdomen_dorsal	YES	zossen	4	3419	6
Vanessa_atalanta	0	40.625	abdomen_dorsal	NO	zossen	4	NA	1
Iphiclides_podalirius	0	41.93548387096774	abdomen_dorsal	NO	zossen	3	223	3
Brintesia_circe	0	42.20779220779221	abdomen_dorsal	NO	spitzberg	2	215	1
Papilio_machaon	0	44.11764705882353	abdomen_dorsal	YES	spitzberg_chapel	3	171	3
Papilio_machaon	1	44.11764705882353	abdomen_dorsal	NO	spitzberg_chapel	4	1000	1
Papilio_machaon	0	44.11764705882353	abdomen_ventral	NO	spitzberg_chapel	4	299	1
Papilio_machaon	0	44.11764705882353	abdomen_ventral	NO	spitzberg_chapel	4	207	1
Papilio_machaon	0	44.11764705882353	abdomen_ventral	NO	spitzberg_chapel	4	2543	3
Papilio_machaon	0	44.11764705882353	abdomen_dorsal	NO	spitzberg_chapel	4	864	2
Papilio_machaon	0	44.11764705882353	abdomen_dorsal	NO	spitzberg_chapel	4	9378	3
Papilio_machaon	0	44.11764705882353	abdomen_dorsal	NO	spitzberg_chapel	4	1139	2
Parthenos_sylvia	0	46.42857142857142	abdomen_ventral	NO	biosphaere_potsdam	NA	NA	1
Brintesia_circe	0	49.73696795791487	thorax_dorsal	NA	spitzberg	2	NA	1
Brintesia_circe	0	49.73696795791487	thorax_dorsal	NA	spitzberg	2	NA	1
Brintesia_circe	0	49.73696795791487	thorax_dorsal	NA	spitzberg	2	NA	3
Brintesia_circe	0	49.73696795791487	thorax_dorsal	YES	spitzberg	2	NA	1
Brintesia_circe	0	49.73696795791487	abdomen_ventral	NO	spitzberg	2	283	3
Brintesia_circe	0	49.73696795791487	abdomen_ventral	NO	spitzberg	3	362	5
Nymphalis_antiopa	0	55.79399141630901	abdomen_ventral	NO	rammert	4	233	5
Argynnis_paphia	0	71.03825136612022	abdomen_dorsal	NO	rammert	1	NA	1
Argynnis_paphia	0	77.84431137724552	abdomen_dorsal	YES	rammert	1	NA	1
